# Supplementary material for: Antigen-Based Nano-Immunotherapy Controls Parasite Persistence, Inflammatory and Oxidative Stress, and Cardiac Fibrosis, the Hallmarks of Chronic Chagas Cardiomyopathy, in A Mouse Model of Trypanosoma cruzi Infection
Source: Vaccines (Basel). 2020 Feb 21;8(1):96. doi: 10.3390/vaccines8010096 (PMC7157635; doi:10.3390/vaccines8010096)
Supplement: Supplementary file 1 [file vaccines-08-00096-s001.zip]

Archive with 2 entries (2 files):
- Supp file 1 Table S1.docx
- Supp file 2 Figure S1-S3.docx
